# Supplementary material for: Control of fibrosis with enhanced safety via asymmetric inhibition of prolyl‐tRNA synthetase 1
Source: EMBO Mol Med. 2023 May 22;15(7):e16940. doi: 10.15252/emmm.202216940 (PMC10331583; doi:10.15252/emmm.202216940)
Supplement: Supplementary file 3 — Source Data for Expanded View [file EMMM-15-e16940-s002.zip › EMM-2022-16940-Figure_6_Source_Data.xlsx]

## Sheet: Fig 6B
His-PARS1 WT									His-PARS1 FA/EA/RL
HF									HF
Dose (nM)	Fraction bound			average	stdev				Dose (nM)	Fraction bound			average	stdev
100000	1.03307	1.04798	1.14182	1.07429	0.0589587				100000	0.975701	1.04299	1.1875	1.06873	0.10822
50000	0.875599	0.997124	0.991722	0.954815	0.0686562				50000	1.18851	0.721953	0.580604	0.830356	0.318121
25000	1.00264	1.02401	1.12241	1.04969	0.0638786				25000	0.692306	0.611571	0.731727	0.678535	0.0612503
12500	0.952536	1.01193	1.0291	0.997856	0.0401754				12500	0.519282	0.634395	0.72263	0.625436	0.10197
6250	0.925094	0.957193	1.00043	0.960906	0.0378059				6250	0.131209	0.648194	0.70018	0.493194	0.314565
3125	0.927763	0.916385	0.942018	0.928722	0.0128435				3125	0.270061	0.25895	0.347183	0.292065	0.0480563
1562.5	0.93801	1.0072	0.938249	0.961152	0.0398767				1562.5	0.396994	0.349111	0.493478	0.413194	0.0735341
781.25	0.888997	0.899054	0.920929	0.902993	0.0163264				781.25	0.0904705	0.169899	-0.0724345	0.0626449	0.12354
390.625	0.795846	0.724064	0.696225	0.738712	0.0514006				390.625	0.224928	-0.279719	-0.154409	-0.0697334	0.262764
195.312	0.542462	0.548786	0.477387	0.522878	0.0395237				195.312	0.0657079	0.248701	-0.163394	0.0503383	0.206477
97.6563	0.27507	0.216143	0.248505	0.246573	0.0295106				97.6563	-0.0271094	0.106904	-0.214853	-0.0450195	0.161625
48.8281	0.18246	0.103132	0.144754	0.143448	0.0396799				48.8281	0.0296893	0.0849021	0.169336	0.0946424	0.0703309
24.4141	0.195245	0.114281	0.00541629	0.104981	0.0952557				24.4141	0.238656	0.0705799	0.217097	0.175444	0.0914528
12.207	0.12658	0.0543194	0.0485059	0.0764685	0.0434952				12.207	-0.113428	-0.054943	0.0711995	-0.0323904	0.0943571
6.1035	0.0287073	-0.0242341	-0.00905447	-0.00152711	0.0272616				6.1035	-0.135322	0.0687707	0.31126	0.0815697	0.223566
3.0518	-0.0993162	-0.00660847	-0.107656	-0.0711934	0.0560874				3.0518	-0.069052		-0.448497	-0.258775	0.268308
Fit Results (Kd)	Fit Results (Kd)								Fit Results (Kd)	Fit Results (Kd)
PARS1 WT, HF									PARS1 FA/EA/RL, HF
Fit Model:	Kd								Fit Model:	Kd
Kd	48.564								Kd	6558.33
Kd Confidence:	14.5423								Kd Confidence:	3068.39
His-PARS1 WT									His-PARS1 FA/EA/RL
DWN12088									DWN12088
Dose (nM)	Fraction bound			average	stdev				Dose (nM)	Fraction bound			average	stdev
1000000	1.14472	1.10492	1.1015	1.11705	0.0240308				1000000	0.964857	0.992363	0.715029	0.89075	0.152799
500000	1.12181	1.10503	0.869848	1.03223	0.140877				500000	0.921179	0.767712	0.872483	0.853791	0.0784221
250000	0.939662	0.861158	0.931277	0.910699	0.043108				250000	0.614713	0.63649	0.785827	0.67901	0.0931449
125000	0.79424	0.766528	0.721002	0.76059	0.0369785				125000	0.46445	0.613905	0.378626	0.48566	0.119065
62500	0.567344	0.589213	0.500011	0.552189	0.0464919				62500	0.510836	0.34022	-0.0738021	0.259085	0.300645
31250	0.469035	0.542325	0.645391	0.55225	0.0885961				31250	0.243067	0.400223	0.224848	0.289379	0.0964249
15625	0.474816	0.473296	0.441777	0.463296	0.0186521				15625	0.199109	0.18557	0.477403	0.287361	0.164721
7812.5	0.326241	0.419945	0.422371	0.389519	0.0548139				7812.5	-0.247746	-0.0355209	0.108705	-0.0581874	0.179303
3906.25	0.140893	0.153944	0.251914	0.18225	0.0606828				3906.25	8.74113e-05	0.261784	0.148662	0.136844	0.131248
1953.12	0.279621	0.34082	0.329398	0.316613	0.032541				1953.12	0.161556	0.0279232	0.152437	0.113972	0.0746598
976.562	0.174477	0.127089	0.264548	0.188705	0.0698252				976.562	-0.28042	0.001393	0.172378	-0.0355497	0.228648
488.281	0.0147414	-0.0498793	0.0148277	-0.00677006	0.0373337				488.281	-0.12036	-0.174214	0.0641256	-0.0768162	0.124994
244.141	-0.0356188	0.0851206	0.113418	0.0543065	0.0791525				244.141	0.332181	0.18371	0.157168	0.224353	0.0943198
122.07	0.0165564	-0.0398655	-0.14995	-0.0577531	0.0846823				122.07	0.102904	0.0529871	0.0131406	0.056344	0.0449758
61.0352	-0.127113	-0.107742	-0.164404	-0.133086	0.0287993				61.0352	-0.0706645	-0.150576	-0.20991	-0.143717	0.0698759
30.5176	-0.184738	-0.255204	-0.176229	-0.205391	0.043349				30.5176	-0.0530639	-0.361285	-0.244435	-0.219595	0.155605
Fit Results (Kd)	Fit Results (Kd)								Fit Results (Kd)	Fit Results (Kd)
PARS1 WT, DWN12088									PARS1 FA/EA/RL, DWN12088
Fit Model:	Kd								Fit Model:	Kd
Kd	20491.4								Kd	113815
Kd Confidence:	8576.32								Kd Confidence:	57421.9

## Sheet: Fig 6C (Pro)
Average of 4 experiments
	Vmax (μM s-1)	KM (μM)	kcat (s-1)	kcat/KM (μM-1 s-1)
WT/WT	0.000834734	31.0992	0.0278245	0.000967026
WT/MT	0.000650565	53.0849	0.0216855	0.000468929
Experiment #1												Experiment #2														Experiment #3												Experiment #4
Reaction product (pmol/μL) (μM)												Reaction product (pmol/μL) (μM)														Reaction product (pmol/μL) (μM)												Reaction product (pmol/μL) (μM)
WT/MT		time (sec)				WT/WT		time (sec)				WT/MT		time (sec)					WT/WT		time (sec)					WT/MT		time (sec)				WT/WT		time (sec)				WT/MT		time (sec)					WT/WT		time (sec)
	proline (μM)	60	180	300			proline (μM)	60	180	300			proline (μM)	60	120	180	300			proline (μM)	60	120	180	300			proline (μM)	60	120	180			proline (μM)	60	120	180			proline (μM)	60	120	180	300			proline (μM)	60	120	180
	100	0.028876	0.0914876	0.0998981			100	0.0617704	0.114476	0.154473			60	0.0141754	0.0384116	0.0507004	0.0765296			60	0.04558	0.0813085	0.0833567	0.130009			100	0.0630809	0.0933317	0.131099			100	0.1597	0.216168	0.296837			100	0.0416571	0.0735003	0.0988915	0.155502			100	0.0737084	0.0957697	0.128029
	80	0.0182974	0.0458092	0.0793017			80	0.0365389	0.0843853	0.121765			50	0.0231265	0.0272038	0.056693	0.0671233	`		50	0.0367807	0.0741401	0.0951903	0.109603			50	0.0415386	0.0624392	0.0967234	`		50	0.138158	0.193709	0.255953			50	0.0407205	0.0600762	0.0828659	0.132816	`		50	0.0521674	0.0890056	0.124491
	60	0.0160546	0.0529487	0.0742554			60	0.0344456	0.0895064	0.114177			30	0.0216283	0.0331206	0.0489367	0.0596325			30	0.0365341	0.0682802	0.078407	0.096954			30	0.0386602	0.066986	0.0724861			30	0.106917	0.172479	0.188319			30	0.0316671	0.0548939	0.0798689	0.110838			30	0.045778	0.0824913	0.10834
	reaction velocity (μM/sec)						Lineweaver-Burk plot						reaction velocity (μM/sec)								Lineweaver-Burk plot												Lineweaver-Burk plot						reaction velocity (μM/sec)								Lineweaver-Burk plot
	proline (μM)	WT/MT	WT/WT					1/velocity					proline (μM)	WT/MT	WT/WT							1/velocity					reaction velocity (μM/sec)							1/velocity					proline (μM)	WT/MT	WT/WT							1/velocity
	100	0.000295925	0.00038626				1/[proline]	WT/MT	WT/WT				60	0.000250002	0.000328785						1/[proline]	WT/MT	WT/WT				proline (μM)	WT/MT	WT/WT				1/[proline]	WT/MT	WT/WT				100	0.000469669	0.000500095						1/[proline]	WT/MT	WT/WT
	80	0.000254184	0.00035511				0.01	3379.23	2588.93				50	0.000198718	0.00028654						0.0166667	3999.97	3041.5				100	0.000566821	0.00114281				0.01	1764.23	875.037				50	0.000387113	0.00049068						0.01	2129.16	1999.62
	60	0.000242503	0.000332215				0.0125	3934.15	2816.03				30	0.000159462	0.00023353						0.02	5032.27	3489.92				50	0.000459873	0.000981623				0.02	2174.51	1018.72				30	0.000329076	0.000403614						0.02	2583.23	2037.99
							0.0166667	4123.66	3010.1												0.0333333	6271.1	4282.1				30	0.000281883	0.000678351				0.0333333	3547.58	1474.16												0.0333333	3038.81	2477.61
		KM/Vmax	1/Vmax	-1/KM										KM/Vmax	1/Vmax	-1/KM												KM/Vmax	1/Vmax	-1/KM										KM/Vmax	1/Vmax	-1/KM
		slope	y-intercept	x-intercept										slope	y-intercept	x-intercept												slope	y-intercept	x-intercept										slope	y-intercept	x-intercept
	WT/WT	61482	2002.3	-0.0325673									WT/WT	70144	1967.8	-0.0280537											WT/WT	26135	570.9	-0.0218443									WT/WT	21160	1725	-0.0815217
	WT/MT	104911	2442.7	-0.0232835									WT/MT	123881	2210.6	-0.0178445											WT/MT	77856	851.6	-0.0109381									WT/MT	38725	1766	-0.0456036
		Vmax (μM s-1)	KM (μM)	kcat (s-1)	kcat/KM (μM-1 s-1)									Vmax (μM s-1)	KM (μM)	kcat (s-1)	kcat/KM (μM-1 s-1)											Vmax (μM s-1)	KM (μM)	kcat (s-1)	kcat/KM (μM-1 s-1)									Vmax (μM s-1)	KM (μM)	kcat (s-1)	kcat/KM (μM-1 s-1)
	WT/WT	0.000499426	30.7057	0.0166475	0.000542164								WT/WT	0.000508182	35.6459	0.0169394	0.000475213										WT/WT	0.00175162	45.7786	0.0583873	0.00127543								WT/WT	0.00057971	12.2667	0.0193237	0.0015753
	WT/MT	0.000409383	42.9488	0.0136461	0.00031773								WT/MT	0.000452366	56.0395	0.0150789	0.000269075										WT/MT	0.00117426	91.4232	0.039142	0.000428141								WT/MT	0.000566251	21.9281	0.018875	0.00086077
[truncated: 1 more columns]

## Sheet: Fig 6C (ATP)
Average of 3 experiments
	Vmax (μM s-1)	KM (μM)	kcat (s-1)	kcat/KM (μM-1 s-1)
WT/WT	0.000458571	371.34	0.0152857	4.71967e-05
WT/MT	0.000318729	700.354	0.0106243	1.50436e-05
Experiment #1														Experiment #2														Experiment #3
Reaction product (pmol/μL) (μM)														Reaction product (pmol/μL) (μM)														Reaction product (pmol/μL) (μM)
WT/MT		time (sec)					WT/WT		time (sec)					WT/MT		time (sec)					WT/WT		time (sec)					WT/MT		time (sec)				WT/WT		time (sec)
	ATP (μM)	60	120	180	300			ATP (μM)	60	120	180	300			ATP (μM)	60	120	180	300			ATP (μM)	60	120	180	300			ATP (μM)	60	120	180			ATP (μM)	60	120	180
	5000	0.0299744	0.0892016	0.105627	0.155634			5000	0.0744913	0.133504	0.162238	0.223567			5000	0.00578221	0.0219199	0.0340876	0.0480598			5000	0.0239307	0.0495035	0.077912	0.0991023			4500	0.0391581	0.0498782	0.0715115			4500	0.0502645	0.0993258	0.101837
	2500	0.0256857	0.0526189	0.076893	0.0978219			2500	0.0584086	0.0955918	0.125699	0.173732			1500	0.0034621	0.0134128	0.0257867	0.0320768			1500	0.01001	0.0314066	0.0465131	0.0624961			1000	0.0125028	0.0318182	0.0339429			1000	0.0159796	0.0406068	0.062723
	1250	0.0268866	0.0437841	0.0669003	0.0984224			1250	0.0501314	0.0901023	0.113176	0.160094			500	0.00578221	0.017125	0.0204247	0.0261992			500	0.0194967	0.0274366	0.0417182	0.0603822			500	0.0149172	0.0242852	0.0318182			500	0.0182008	0.0344258	0.0570249
	reaction velocity (μM/sec)							Lineweaver-Burk plot							reaction velocity (μM/sec)							Lineweaver-Burk plot							reaction velocity (μM/sec)						Lineweaver-Burk plot
	ATP (μM)	WT/MT	WT/WT						1/velocity						ATP (μM)	WT/MT	WT/WT						1/velocity						ATP (μM)	WT/MT	WT/WT					1/velocity
	5000	0.000489955	0.000596377					1/[ATP]	WT/MT	WT/WT					5000	0.000171615	0.000311337					1/[ATP]	WT/MT	WT/WT					4500	0.000269612	0.000429769				1/[ATP]	WT/MT	WT/WT
	2500	0.000295064	0.000473168					0.0002	2041	1676.79					1500	0.00011905	0.000211756					0.0002	5827	3211.95					1000	0.000178668	0.000389528				0.000222222	3709.04	2326.83
	1250	0.000301497	0.000444188					0.0004	3389.1	2113.41					500	7.82701e-05	0.000174463					0.000666667	8399.82	4722.41					500	0.000140842	0.000323534				0.001	5596.97	2567.21
								0.0008	3316.78	2251.3												0.002	12776.3	5731.88											0.002	7100.16	3090.87
		KM/Vmax	1/Vmax	-1/KM												KM/Vmax	1/Vmax	-1/KM												KM/Vmax	1/Vmax	-1/KM
		slope	y-intercept	x-intercept												slope	y-intercept	x-intercept												slope	y-intercept	x-intercept
	WT/WT	869963	1608	-0.00184835											WT/WT	1258076	3353	-0.00266518											WT/WT	434147	2195	-0.00505589
	WT/MT	1796719	2077	-0.001156											WT/MT	3733050	5434	-0.00145565											WT/MT	1888651	3440	-0.00182141
		Vmax (μM s-1)	KM (μM)	kcat (s-1)	kcat/KM (μM-1 s-1)											Vmax (μM s-1)	KM (μM)	kcat (s-1)	kcat/KM (μM-1 s-1)											Vmax (μM s-1)	KM (μM)	kcat (s-1)	kcat/KM (μM-1 s-1)
	WT/WT	0.000621891	541.022	0.0207297	3.83158e-05										WT/WT	0.00029824	375.209	0.00994135	2.64955e-05										WT/WT	0.000455581	197.789	0.015186	7.67789e-05
	WT/MT	0.000481464	865.055	0.0160488	1.85523e-05										WT/MT	0.000184026	686.98	0.00613422	8.92925e-06										WT/MT	0.000290698	549.026	0.00968992	1.76493e-05

## Sheet: Fig 6D
PARS1 WT	+	-	+
PARS1 FA/EA/RL	-	+	+
Pro-tRNAPro formation (% of control)	92.4198	1.24948	107.83
	100.167	-1.49938	114.286
	107.414	-3.0404	102.832
average	100	-1.09677	108.316

## Sheet: Fig 6G-J (Collagen)
Collagen level															Collagen level
WI-26 VA4 EV															WI-26 VA4 EV
HF															HF
concentration (nM)	% of control														log(inhibitor) vs. response -- Variable slope (four parameters)
	Experiment #1			Experiment #2			Experiment #3			Experiment #4			average
0	101.854	100.469	97.6777	105.864	98.9323	95.2042	106.304	109.745	83.9512	106.801	111.026	82.1735	100		Best-fit values
0.3	107.708	119.365	97.7931	105.716	112.406	97	106.46	105.682	103.245	102.311	99.5624	107.964	105.434		LogIC50	1.181
1	99.8076	89.9764	98.9683	99.4469	90.4678	100.224	101.626	90.6544	110.291	96.4852	94.7248	113.877	98.8791		HillSlope	-1.549
3	95.4848	84.6778	101.403	94.427	83.5052	102.766	119.574	100.024	94.0356	110.903	101.308	98.756	98.9053		IC50	15.17
10	70.5552	55.3205	68.1315	71.029	51.8842	67.2168	78.8908	53.0975	91.1777	73.6005	52.1594	80.5187	67.7985		Std. Error
30	29.5934	34.1051	31.8073	31.0066	33.2855	33.044	33.8572	29.9618	29.5343	29.662	28.0249	34.0101	31.491		LogIC50	0.02385
100	7.42328	5.70254	6.00682	7.87111	7.08347	6.26433	7.39033	6.77143	5.82489	5.22826	5.03462	5.45711	6.33818		HillSlope	0.12
300	4.87366	4.0028	5.83894	5.03562	4.31099	5.22465	6.88065	2.82143	5.35162	3.67915	2.37648	3.50311	4.49159
1000	6.31109	6.23765	6.39503	5.99128	5.56071	5.72874	6.60761	4.96936	6.15254	4.50651	4.24246	5.45711	5.68001
Collagen level															Collagen level
WI-26 VA4 Flag-PARS1 FA/EA/RL															WI-26 VA4 Flag-PARS1 FA/EA/RL
HF															HF
concentration (nM)	% of control														log(inhibitor) vs. response -- Variable slope (four parameters)
	Experiment #1			Experiment #2			Experiment #3			Experiment #4			average
0	81.0659	106.599	112.335	88.5149	105.029	106.456	128.929	85.9761	85.0952	103.04	101.739	95.2206	100		Best-fit values
0.3	102.133	97.0121	91.6055	85.2178	99.0809	88.5149	103.396	115.28	123.695	120.79	96.9529	94.7786	101.538		LogIC50	1.188
1	100.264	95.5307	102.088	95.2253	96.5262	98.5989	104.604	92.5831	94.6007	124.52	104.317	114.347	101.934		HillSlope	-1.829
3	74.3855	96.4648	94.8324	78.749	99.3894	89.9031	103.296	102.16	118.869	119.076	111.808	77.9767	97.2425		IC50	15.41
10	64.3083	77.8672	69.3941	82.8366	75.2591	63.4783	78.0051	54.9446	57.7863	91.6045	60.2603	74.2263	70.8309		Std. Error
30	25.5657	25.377	25.8488	26.8827	24.3183	26.4296	20.9434	29.0353	29.8522	24.6786	22.3615	32.0267	26.11		LogIC50	0.02597
100	4.43945	5.12825	4.93953	4.02494	4.79618	4.41056	3.43848	4.93038	4.632	3.82479	4.23742	4.79289	4.46624		HillSlope	0.1712
300	2.93919	5.38301	5.1943	3.51399	3.53327	4.15991	2.06024	3.52373	2.21654	2.12665	2.72973	2.77734	3.34649
1000	4.74139	4.62816	4.5338	4.372	4.52625	4.67086	2.44388	4.54675	3.66581	3.22171	4.71354	3.15823	4.10186
Collagen level															Collagen level
WI-26 VA4 EV															WI-26 VA4 EV
DWN12088															DWN12088
concentration (nM)	% of control														log(inhibitor) vs. response -- Variable slope (four parameters)
	Experiment #1			Experiment #2			Experiment #3			Experiment #4			average
0	102.597	89.4891	107.914	112.137	83.4122	104.451	97.8098	98.2113	103.979	99.8629	96.5147	103.622	100		Best-fit values
30	103.805	113.706	100.486	110.942	125.355	99.6845	91.654	118.137	98.4789	93.6773	118.178	101.324	106.286		LogIC50	3.281
100	104.516	97.7646	98.7355	108.249	102.276	98.6477	91.3462	85.3778	100.914	100.728	92.0742	94.486	97.9263		HillSlope	-0.8641
300	91.0923	80.7508	70.2512	88.1564	89.1368	75.6367	84.1065	76.9471	85.3644	79.1639	74.695	82.4269	81.4773		IC50	1909
1000	76.1332	67.6997	49.0714	76.5382	74.059	46.146	70.2293	69.6405	77.7233	68.9066	67.9703	76.5677	68.3904		Std. Error
3000	46.4973	48.1231	44.4651	46.3263	45.4023	47.6335	51.2535	49.2997	45.2449	50.6763	52.478	46.1222	47.7935		LogIC50	0.03968
10000	13.2825	12.0519	10.5843	12.3056	11.7985	11.0322	17.8517	17.1157	13.6497	17.2657	16.23	13.8892	13.9214		HillSlope	0.0688
30000	4.23935	2.64747	2.97488	3.41447	2.55803	2.83976	4.89785	3.97449	5.80783	4.41218	4.73848	6.12882	4.0528
100000	2.77166	3.26842	2.47813	2.44535	2.5693	2.64819	4.7105	3.89419	4.63021	4.79523	4.00076	3.81632	3.50235
300000	2.48942	2.52329	1.95879	1.76921	2.29885	1.46495	2.55598	2.85039	3.6667	2.3125	2.89416	2.53949	2.44364
Collagen level															Collagen level
WI-26 VA4 Flag-PARS1 FA/EA/RL															WI-26 VA4 Flag-PARS1 FA/EA/RL
DWN12088															DWN12088
concentration (nM)	% of control														log(inhibitor) vs. response -- Variable slope (four parameters)
	Experiment #1			Experiment #2			Experiment #3			Experiment #4			average
0	98.4692	98.1902	103.341	91.6202	109.543	98.8367	109.486	98.0318	92.482	106.442	92.2276	101.331	100		Best-fit values
30	101.269	107.375	87.3018	97.0302	100.218	82.1148	93.9467	95.0566	91.6352	106.034	102.095	97.5234	96.7998		LogIC50	3.174
100	92.4324	92.7211	85.4588	90.7312	82.6634	81.5568	88.4312	99.9085	90.7312	98.0635	99.315	91.8324	91.1538		HillSlope	-1.331
300	87.4114	76.9812	80.6273	81.8973	76.1279	73.839	86.0739	78.2012	75.9927	88.1834	78.4877	71.4399	79.6052		IC50	1494
1000	72.9067	52.4349	63.4827	72.8932	52.7665	57.6374	59.183	66.7353	57.764	64.616	69.5034	60.4927	62.5346		Std. Error
3000	25.9659	30.389	26.8625	25.0165	29.5753	24.1369	24.7969	25.6322	26.5706	27.3482	25.4907	26.9266	26.5593		LogIC50	0.02018
10000	4.37829	4.52772	5.67335	3.17791	3.93455	4.88036	4.66873	4.4742	4.58863	3.58319	3.17481	5.33527	4.36642		HillSlope	0.0758
30000	2.06711	2.39586	2.08704	1.49437	1.45654	1.88215	1.87664	2.96373	1.705	2.3844	2.97721	3.13529	2.20211
100000	2.10696	1.39966	1.88779	1.43762	1.33359	1.74974	1.89953	2.31148	2.15128	2.23949	1.83112	2.89817	1.9372
300000	1.66863	1.70848	1.29008	1.22009	1.04039	1.27684	2.00252	1.08708	1.35027	0.922145	0.843104	1.9365	1.36218

## Sheet: Fig 6G-J (Cytotoxicity)
Cytotoxicity											Cytotoxicity
WI-26 VA4 EV											WI-26 VA4 EV
HF											HF
concentration (nM)	% of control										log(inhibitor) vs. response -- Variable slope (four parameters)
	Experiment #1		Experiment #2		Experiment #3		Experiment #4		average
0	96.0585	103.942	99.2505	100.749	116.453	83.5467	108.123	91.8771	100		Best-fit values
1	98.2167	102.701	112.734	105.868	109.448	68.4801	97.9518	113.3	101.088		LogIC50	1.811
3	102.362	108.767	112.357	101.897	121.011	94.3632	99.6874	118.276	107.34		HillSlope	-0.8001
10	104.314	90.0576	105.565	102.259	70.5171	60.6138	91.2594	95.0658	89.9565		IC50	64.74
30	80.935	79.8431	86.044	90.1174	58.5683	56.8002	67.7021	68.754	73.5955		Std. Error
100	34.1728	40.9243	38.6474	43.6741	42.0532	42.7554	47.3511	50.4997	42.5097		LogIC50	0.07857
300	36.4664	34.5999	38.9187	37.7272	17.1918	17.2147	23.0425	22.3318	28.4366		HillSlope	0.119
1000	23.5696	16.2689	28.8342	22.0669	10.5667	10.3938	21.8494	21.6175	19.3959
3000	7.14227	5.30053	8.22279	9.34655	3.85465	2.89591	6.42146	6.06663	6.15635
10000	2.52969	2.2455	3.82862	2.73893	0.928575	0.79699	2.70942	2.1255	2.2379
Cytotoxicity											Cytotoxicity
WI-26 VA4 Flag-PARS1 FA/EA/RL											WI-26 VA4 Flag-PARS1 FA/EA/RL
HF											HF
concentration (nM)	% of control										log(inhibitor) vs. response -- Variable slope (four parameters)
	Experiment #1		Experiment #2		Experiment #3		Experiment #4		average
0	95.1401	104.86	98.546	101.454	94.3748	105.625	98.6628	101.337	100		Best-fit values
1	107.128	105.642	94.7498	105.668	113.417	109.259	103.354	107.963	105.898		LogIC50	1.805
3	110.095	120.637	95.5911	99.6376	105.986	124.984	107.23	110.045	109.276		HillSlope	-0.8245
10	96.2653	94.3509	85.2774	87.3063	102.149	104.9	102.774	98.6491	96.459		IC50	63.9
30	71.444	84.8338	80.2212	72.8209	73.4569	76.9315	79.7021	69.454	76.108		Std. Error
100	22.085	23.6866	46.7283	42.688	47.9405	41.0522	53.8425	56.049	41.759		LogIC50	0.05775
300	34.785	36.3822	35.4392	28.5313	28.1389	23.4998	27.8166	24.8618	29.9318		HillSlope	0.09165
1000	12.3343	8.57718	10.289	17.5717	24.6595	25.3795	29.3871	32.0711	20.0337
3000	3.87522	3.13577	4.51036	4.82857	5.00562	3.80931	7.69327	6.53999	4.92476
10000	1.69316	1.24614	1.37959	1.36444	1.79711	1.30788	2.6471	2.26047	1.71199
Cytotoxicity											Cytotoxicity
WI-26 VA4 EV											WI-26 VA4 EV
DWN12088											DWN12088
concentration (nM)	% of control										log(inhibitor) vs. response -- Variable slope (four parameters)
	Experiment #1		Experiment #2		Experiment #3		Experiment #4		average
0	92.2209	107.779	98.3591	101.641	102.667	97.3326	98.0678	101.932	100		Best-fit values
10	181.595	174.531	155.626	131.531	90.9009	98.3729	100.267	114.431	130.907		LogIC50	4.38
30	144.673	129.259	139.915	145.063	96.1229	96.0926	105.171	102.77	119.883		HillSlope	-1.361
100	147.514	118.704	139.919	137.746	115.488	112.192	121.532	122.894	126.999		IC50	23964
300	145.144	129.717	157.053	115.898	103.624	109.273	123.144	114.808	124.833		Std. Error
1000	147.275	102.269	132.279	145.769	98.6015	107.79	107.185	105.611	118.347		LogIC50	0.06692
3000	108.375	94.0623	109.808	125.377	98.332	90.23	106.428	103.826	104.555		HillSlope	0.2545
10000	112.55	107.769	118.324	138.366	93.858	92.6947	99.7837	101.687	108.129
30000	48.0614	41.0014	64.1481	50.5094	27.3568	27.4818	37.2021	42.207	42.246
100000	29.1331	28.4898	29.0258	30.6225	22.1043	18.3523	21.3807	22.0075	25.1395
300000	2.24644	1.69864	1.81683	1.26351	1.754	1.59822	1.89476	2.00279	1.7844
1000000	0.166833	-0.166833	0.30056	-0.30056	-0.30342	-0.43606	-0.44443	-0.63471	-0.227328
Cytotoxicity											Cytotoxicity
WI-26 VA4 Flag-PARS1 FA/EA/RL											WI-26 VA4 Flag-PARS1 FA/EA/RL
DWN12088											DWN12088
concentration (nM)	% of control										log(inhibitor) vs. response -- Variable slope (four parameters)
	Experiment #1		Experiment #2		Experiment #3		Experiment #4		average
0	105.377	94.6229	103.345	96.6547	86.7496	113.25	101.789	98.2109	100		Best-fit values
10	127.647	116.091	111.66	110.825	101.754	99.4446	110.492	101.495	109.926		LogIC50	4.071
30	126.961	104.114	114.075	105.161	106.384	115.034	93.7187	92.8707	107.29		HillSlope	-1.118
100	127.603	108.475	113.701	109.71	111.056	113.532	98.599	94.8013	109.685		IC50	11777
300	132.76	113.233	105.155	116.426	104.373	100.429	94.9	90.6414	107.24		Std. Error
1000	112.404	100.198	107.266	121.004	132.939	130.173	95.8624	86.6355	110.81		LogIC50	0.05119
3000	85.2532	71.5135	74.542	81.3159	80.034	89.5727	88.1998	83.5204	81.744		HillSlope	0.1326
10000	63.681	53.8011	76.8041	69.7192	64.8441	73.8202	81.3743	66.1914	68.7794
30000	25.3214	25.7606	18.6145	17.4178	17.0103	19.6792	18.1953	14.2458	19.5306
100000	22.8333	21.1607	22.5865	20.38	17.4804	18.2603	18.7344	19.2545	20.0863
300000	1.23369	1.0874	1.22027	0.524931	1.28251	1.77121	1.38392	0.290202	1.09927
1000000	0.103187	-0.103187	0.288427	-0.288427	0.163283	-0.163283	0.215567	-0.215567	0

## Sheet: Fig 6G
	HF
	EV	PARS1 FA/EA/RL
CC50	64.74	63.9
collagen IC50	15.17	15.41
CC50/collagen IC50	4.26763	4.14666
Relative (CC50)/(collagen IC50)	1	0.971653
Unpaired t test with Welch's correction
P value	0.7889
P value summary	ns
Significantly different (P < 0.05)?	No
One- or two-tailed P value?	Two-tailed
Welch-corrected t, df	t=0.2729 df=13.98

## Sheet: Fig 6H
	DWN12088
	EV	PARS1 FA/EA/RL
CC50	23964	11777
collagen IC50	1909	1494
CC50/collagen IC50	12.5532	7.88286
Relative (CC50)/(collagen IC50)	1	0.627958
Unpaired t test with Welch's correction
P value	<0.0001
P value summary	****
Significantly different (P < 0.05)?	Yes
One- or two-tailed P value?	Two-tailed
Welch-corrected t, df	t=494.1 df=13.71

## Sheet: Fig 6I
	HF
	EV	PARS1 FA/EA/RL
Hill slope (collagen)	-1.549	-1.829
Relative slope (collagen)	-1	-1.18076
Unpaired t test with Welch's correction
P value	0.2042
P value summary	ns
Significantly different (P < 0.05)?	No
One- or two-tailed P value?	Two-tailed
Welch-corrected t, df	t=1.339 df=12.54

## Sheet: Fig 6J
	DWN12088
	EV	PARS1 FA/EA/RL
Hill slope (collagen)	-0.8641	-1.331
Relative slope (collagen)	-1	-1.54033
Unpaired t test with Welch's correction
P value	0.0001
P value summary	***
Significantly different (P < 0.05)?	Yes
One- or two-tailed P value?	Two-tailed
Welch-corrected t, df	t=5.52 df=12.68
