# Supplementary material for: Control of fibrosis with enhanced safety via asymmetric inhibition of prolyl‐tRNA synthetase 1
Source: EMBO Mol Med. 2023 May 22;15(7):e16940. doi: 10.15252/emmm.202216940 (PMC10331583; doi:10.15252/emmm.202216940)
Supplement: Supplementary file 5 — Source Data for Figure 1 [file EMMM-15-e16940-s001.zip]

Archive with 9 entries (8 files):
- Figure_EV2_Source_Data.zip
- __MACOSX/
- __MACOSX/._Figure_EV2_Source_Data.zip
- Figure_EV3_Source_Data.zip
- __MACOSX/._Figure_EV3_Source_Data.zip
- Figure_EV4_Source_Data.zip
- __MACOSX/._Figure_EV4_Source_Data.zip
- Figure_EV1_Source_Data.zip
- __MACOSX/._Figure_EV1_Source_Data.zip
