# Supplementary material for: Control of fibrosis with enhanced safety via asymmetric inhibition of prolyl‐tRNA synthetase 1
Source: EMBO Mol Med. 2023 May 22;15(7):e16940. doi: 10.15252/emmm.202216940 (PMC10331583; doi:10.15252/emmm.202216940)
Supplement: Supplementary file 6 — Source Data for Figure 2 [file EMMM-15-e16940-s010.zip]

Archive with 7 entries (6 files):
- EMM-2022-16940-Figure_1_Source_Data.xlsx
- EMM-2022-16940-Figure_1I_Source_Data/
- EMM-2022-16940-Figure_1I_Source_Data/10 (BLM), trichrome staining (Aniline blue 30min) 20211227-Vehicle.jpg
- EMM-2022-16940-Figure_1I_Source_Data/11 (HF 0.05mg'kg), trichrome staining (Aniline blue 30min) 20211227-HF 0.05.jpg
- EMM-2022-16940-Figure_1I_Source_Data/20 (HF 0.1mg'kg), trichrome staining (Aniline blue 30min) 20211227-HF 0.1.jpg
- EMM-2022-16940-Figure_1I_Source_Data/23 (DWN12088 10mg'kg), trichrome staining (Aniline blue 30min) 20211227-DWN12088 10.jpg
- EMM-2022-16940-Figure_1I_Source_Data/3 (NC), trichrome staining (Aniline blue 30min) 20211227-Untreated.jpg
