# Supplementary material for: Control of fibrosis with enhanced safety via asymmetric inhibition of prolyl‐tRNA synthetase 1
Source: EMBO Mol Med. 2023 May 22;15(7):e16940. doi: 10.15252/emmm.202216940 (PMC10331583; doi:10.15252/emmm.202216940)
Supplement: Supplementary file 6 — Source Data for Figure 2 [file EMMM-15-e16940-s010.zip › EMM-2022-16940-Figure_1_Source_Data.xlsx]

## Sheet: Fig 1B
Efficacy								Efficacy
HF								HF
concentration (nM)	% of control							log(inhibitor) vs. response -- Variable slope (four parameters)
	Experiment #1	Experiment #2		Experiment #3		average		Best-fit values
0	100	97.3533	102.647	95.7827	104.217	100		IC50	15.19
0.3	113.507	105.785	106.555	96.2635	97.4369	103.909		Std. Error
1	111.576	108.082	107.585	92.7819	97.9466	103.594		LogIC50	0.04721
3	105.657	104.269	120.54	100.005	108.641	107.823
10	49.841	107.585	96.7375	53.234	57.6966	73.0188
30	15.0858	39.7537	36.8761	15.5903	17.0426	24.8697
100	3.45337	5.88549	5.36444	1.66386	2.28901	3.73123
300	3.41361	4.48813	3.14998	0.884828	1.96201	2.77971
1000	2.31171	3.20919	2.8184	2.13513	2.22169	2.53922
Efficacy								Efficacy
DWN12088								DWN12088
concentration (nM)	% of control							log(inhibitor) vs. response -- Variable slope (four parameters)
	Experiment #1	Experiment #2		Experiment #3		average		Best-fit values
0	100	103.41	96.59	97.5457	102.454	100		IC50	2025
30	112.791	97.4459	107.68	96.7924	97.2067	102.383		Std. Error
100	108.327	99.8862	106.551	91.482	90.6158	99.3724		LogIC50	0.03676
300	113.615	98.6388	105.632	105.995	111.619	107.1
1000	76.0707	64.539	68.6	95.3989	106.685	82.2588
3000	39.0208	32.1147	36.1848	34.9382	34.8377	35.4193
10000	10.0534	15.0057	14.9693	9.45327	9.82989	11.8623
30000	3.03306	3.99727	4.88049	3.18875	3.43983	3.70788
100000	2.36283	2.98657	3.47826	1.6697	2.09654	2.51878
Cytotoxicity								Cytotoxicity
HF								HF
concentration (nM)	% of control							log(inhibitor) vs. response -- Variable slope (four parameters)
	Experiment #1		Experiment #2		average			Best-fit values
0	101.653	98.3471	108.408	91.5918	100			IC50	52.55
0.3	99.2769	108.471	106.455	102.324	104.132			Std. Error
1	105.372	109.504	99.7746	94.741	102.348			LogIC50	0.04094
3	98.9669	99.4835	100.615	99.5685	99.6584
10	94.0083	87.5	94.9445	98.3856	93.7096
30	80.9917	69.4215	88.1263	70.3951	77.2336
100	30.2686	25.1033	28.0839	23.5049	26.7402
300	20.1446	18.3884	18.0559	16.7827	18.3429
1000	9.08058	5.06198	29.1952	25.4862	17.206
3000	3.09917	2.34504	14.1914	9.23098	7.21666
10000	1.07438	0.841942	5.82338	4.51077	3.06262
30000	0.450413	0.391529	2.01983	1.24405	1.02645
100000	0.168388	0.133264	0.113627	-0.113627	0.0754132
Cytotoxicity								Cytotoxicity
DWN12088								DWN12088
concentration (nM)	% of control							log(inhibitor) vs. response -- Variable slope (four parameters)
	Experiment #1		Experiment #2		average			Best-fit values
0	97.2184	102.782	99.4243	100.576	100			IC50	20847
10	No experiment		102.156	105.975	104.066			Std. Error
30			101.043	102.521	101.782			LogIC50	0.05124
100	96.2448	107.371	102.25	108.385	103.563
300	116.551	108.901	106.005	103.14	108.649
1000	100.417	99.1655	96.875	93.5201	97.4945
3000	86.6481	82.1975	81.0994	112.467	90.6031
10000	73.8526	68.8456	69.24	85.5078	74.3615
30000	35.8832	35.7441	32.4065	43.7624	36.949
100000	19.7497	17.2462	18.6964	19.9153	18.9019
300000	0.285118	-0.196106	3.08819	3.00495	1.54554
1000000	-0.187761	-0.638387	-0.0397369	0.0397369	-0.206537

## Sheet: Fig 1C
	HF	DWN12088
CC50 (nM)	52.55	20847
IC50 (nM)	15.19	2025
CC50/IC50	3.45951	10.2948

## Sheet: Fig 1E
BLM	-	+	+	+	+
drug (mg/kg)	Vehicle	Vehicle	HF 0.05	HF 0.1	DWN12088 10
SpO2 (%)	100	65	72	78	87
	100	74	64	81	81
	100	68	66	85	88
	100	70	76	82	72
	100	73	78	74	77
average	100	70	71.2	80	81

## Sheet: Fig 1F
BLM	-	+	+	+	+
drug (mg/kg)	Vehicle	Vehicle	HF 0.05	HF 0.1	DWN12088 10
BALF total cell count (x105 cells)	0.4	13	10	7.2	9.8
	0.5	10	12	9	8.9
	0.4	10.1	9.3	5.1	6.4
	0.5	9.9	10	7.4	7.5
	0.7	10.8	11	8.2	9.7
average	0.5	10.76	10.46	7.38	8.46

## Sheet: Fig 1G
BLM	-	+	+	+	+
drug (mg/kg)	Vehicle	Vehicle	HF 0.05	HF 0.1	DWN12088 10
Collagen contents (μg/right lung)	87	335	314	254	175
	105	254	298	195	275
	94	321	320	275	198
	91	276	264	201	165
	101	300	344	234	256
average	95.6	297.2	308	231.8	213.8

## Sheet: Fig 1H
BLM	-	+	+	+	+
drug (mg/kg)	Vehicle	Vehicle	HF 0.05	HF 0.1	DWN12088 10
Fibrotic area (% of control)	93.5339	281.868	303.94	180.429	230.751
	81.4282	210.948	169	138.323	181.204
	88.4936	251.107	380.101	115.572	123.457
	82.3613	243.744	194.521	249.04	151.502
	154.183	271.147	329.136	172.513	181.964
average	100	251.763	275.34	171.175	173.776
