# Supplementary material for: Control of fibrosis with enhanced safety via asymmetric inhibition of prolyl‐tRNA synthetase 1
Source: EMBO Mol Med. 2023 May 22;15(7):e16940. doi: 10.15252/emmm.202216940 (PMC10331583; doi:10.15252/emmm.202216940)
Supplement: Supplementary file 7 — Source Data for Figure 3 [file EMMM-15-e16940-s008.zip › EMM-2022-16940-Figure_2_Source_Data.xlsx]

## Sheet: Fig 2B
	Proline (%)	HF	DWN12088			Best-fit values ± SE
COL1A1	19	3	3			Slope	-0.5011 ± 0.09416	-2.115 ± 0.465
ULK1	10.1	10	10
SMAD2	7.5	10	30			Goodness of Fit
AIMP2	5.9	10	30			R square	0.8762	0.838
EPRS1	5.4	-	-
AMPKα	5.2	10	30
Cyclin D1	5.1	10	30
β-actin	5.1	-	-
RagC	3	-	-

## Sheet: Fig 2D
	DMSO	DMSO	HF (nM)						DWN12088 (μM)
			1.5	4.5	15	45	150	450	0.2	0.6	2	6	20	60
TGF-β	-	+	+	+	+	+	+	+	+	+	+	+	+	+
Relative ratio of p-SMAD2/SMAD2	0.025873	1	0.833692	0.785619	0.713556	0.585726	0.126287	0.040493	0.611392	0.652179	0.480829	0.660585	0.390527	0.080189
	0.032634	1	1.04015	0.929569	0.89179	0.712797	0.855041	0.074771	0.942459	0.712855	0.691362	0.772702	0.24864	0.128229
	0.034332	1	0.955699	1.13782	0.943503	0.890631	0.541342	0.29425	0.724254	0.871127	0.922557	0.905927	0.601864	0.27815
average	0.0309463	1	0.943182	0.951003	0.849616	0.729718	0.507557	0.136505	0.759368	0.745387	0.698249	0.779738	0.413677	0.162189
