# Supplementary material for: Control of fibrosis with enhanced safety via asymmetric inhibition of prolyl‐tRNA synthetase 1
Source: EMBO Mol Med. 2023 May 22;15(7):e16940. doi: 10.15252/emmm.202216940 (PMC10331583; doi:10.15252/emmm.202216940)
Supplement: Supplementary file 8 — Source Data for Figure 5 [file EMMM-15-e16940-s009.zip]

Archive with 1 entries (1 files):
- EMM-2022-16940-Figure_3_Source_Data.pdf
