# Supplementary material for: Control of fibrosis with enhanced safety via asymmetric inhibition of prolyl‐tRNA synthetase 1
Source: EMBO Mol Med. 2023 May 22;15(7):e16940. doi: 10.15252/emmm.202216940 (PMC10331583; doi:10.15252/emmm.202216940)
Supplement: Supplementary file 9 — Source Data for Figure 6 [file EMMM-15-e16940-s005.zip › EMM-2022-16940-Figure_5_Source_Data.xlsx]

## Sheet: Fig 5A
Collagen															Collagen
HF															HF
concentration (nM)	% of control														log(inhibitor) vs. response -- Variable slope (four parameters)
	Experiment #1		Experiment #2		Experiment #3		Experiment #4		average
0	100.54	99.4602	103.41	96.59	97.5457	102.454	100.988	99.012	100						Best-fit values
0.3	86.7031	76.1641	116.394	102.936	94.6457	98.9015	98.1773	96.9251	96.3559						LogIC50	1.183
1	98.0427	96.8603	109.11	102.226	91.8963	133.865	92.7816	98.0018	102.848						HillSlope	-2.183
3	97.6902	95.5677	101.471	100.778	131.166	96.0141	98.516	85.4684	100.834						IC50	15.23
10	69.8774	61.637	85.1354	85.0808	61.3897	66.9261	72.8383	72.4874	71.9215						Std. Error
30	16.4916	14.0386	24.6483	24.4389	22.2208	23.7022	29.7154	17.805	21.6326						LogIC50	0.03031
100	2.24368	1.73693	4.76212	5.75461	3.23897	3.45239	3.94693	3.45092	3.57332						HillSlope	0.2604
300	1.12735	0.598561	3.79695	3.78784	3.13854	3.55282	2.07781	2.49519	2.57188
1000	No experiment		3.90621	4.01548	2.79957	2.92511	2.90651	3.05774	3.26844
Collagen															Collagen
DWN11748															DWN11748
concentration (nM)	% of control														log(inhibitor) vs. response -- Variable slope (four parameters)
	Experiment #1		Experiment #2		Experiment #3		Experiment #4		Experiment #5		Experiment #6		average
0	101.1	98.8995	98.2602	101.74	102.7	97.3	105.014	105.261	101.394	102.785	84.3402	101.207	100		Best-fit values
3	No experiment		91.8067	92.4639	107.083	97.0995	100.743	124.618	100.863	95.1632	105.949	100.279	101.607		LogIC50	2.427
10	110.952	104.601	90.9053	102.869	97.7297	95.7244	96.0607	111.768	100.564	97.25	92.5678	99.5088	100.042		HillSlope	-2.011
30	103.961	106.269	99.465	98.1676	99.8496	96.3403	92.2536	103.249	93.772	87.2124	100.055	92.2162	97.7341		IC50	267.3
100	102.933	101.847	87.7206	81.9327	104.576	120.361	76.165	81.6999	82.6647	54.8555	79.7552	92.4032	88.9095		Std. Error
300	46.4925	48.102	44.0709	44.6354	52.811	50.8916	44.1522	38.4752	40.1281	42.0205	40.9509	51.2279	45.3299		LogIC50	0.02108
1000	7.8247	8.84278	8.73668	7.46451	8.47955	9.08114	9.60383	9.88805	9.7609	10.09	9.74594	9.4692	9.08227		HillSlope	0.1979
3000	1.62893	2.82154	1.71027	1.95459	0.615913	0.64456	3.58274	3.9268	3.4481	4.15119	3.62013	2.85721	2.58017
10000	1.67741	2.23009	1.82821	2.08096	0.300795	0.128912	3.68745	1.88486	3.26111	3.44062	3.88192	3.59022	2.33271
Collagen															Collagen
DWN11761															DWN11761
concentration (nM)	% of control														log(inhibitor) vs. response -- Variable slope (four parameters)
	Experiment #1		Experiment #2		Experiment #3		average
0	101.1	98.8995	98.2602	101.74	102.7	97.3	100								Best-fit values
1	108.634	99.0934	89.136	102.784	94.1488	107.842	100.273								LogIC50	1.73
3	120.434	98.8995	84.418	95.4295	97.0995	104.963	100.207								HillSlope	-2.337
10	109.439	113.385	86.8276	99.2039	97.6868	100.208	101.125								IC50	53.7
30	79.9631	82.3678	65.4703	66.6667	85.0533	102.614	80.3559								Std. Error
100	20.1871	19.6732	19.9503	18.0463	22.1586	23.4334	20.5748								LogIC50	0.03035
300	3.62631	3.6748	3.17621	2.62016	2.86471	3.10821	3.1784								HillSlope	0.2495
1000	2.12343	2.08465	2.13994	1.97144	0.601589	0.272147	1.5322
3000	2.07495	1.60954	2.34214	1.16264	0.84509	0.730502	1.46081
Collagen															Collagen
DWN12088															DWN12088
concentration (nM)	% of control														log(inhibitor) vs. response -- Variable slope (four parameters)
	Experiment #1		Experiment #2		Experiment #3		Experiment #4		average
0	98.5399	101.46	105.384	94.6157	95.7827	104.217	97.3533	102.647	100						Best-fit values
10	100.839	101.756	No experiment		No experiment		No experiment		101.298						LogIC50	3.306
30	120.025	114.523	91.7337	89.1611	97.485	99.1296	133.175	134.099	102.657						HillSlope	-1.329
100	111.053	113.917	88.2255	93.0314	102.457	102.986	133.448	119.32	104.524						IC50	2021
300	97.764	92.7841	92.2015	87.3202	95.4268	105.102	105.643	109.029	96.376						Std. Error
1000	75.4885	75.291	77.1275	68.6475	66.5833	66.4006	103.274	103.191	78.7733						LogIC50	0.05312
3000	24.8995	21.9228	55.9312	57.7155	25.5542	24.3424	62.9522	61.1759	37.6788						HillSlope	0.2013
10000	4.33096	4.2181	22.6184	25.6287	11.1181	10.541	14.8025	15.1696	15.0403
30000	3.30112	2.75094	9.40046	10.2379	1.81774	1.6831	4.46444	4.02629	5.51842
100000	2.28539	3.51273	8.05754	7.6275	0.71171	1.07718	2.43946	2.99603	4.04982
300000	No experiment		3.81375	4.37582	No experiment		No experiment		4.50933
Collagen															Collagen
DWN11251															DWN11251
concentration (nM)	% of control														log(inhibitor) vs. response -- Variable slope (four parameters)
	Experiment #1		Experiment #2		Experiment #3		average
0	97.6179	102.382	101.551	98.4488	98.924	101.076	100								Best-fit values
10	112.298	112.567	103.718	109.804	111.669	110.637	110.115								LogIC50	2.409
30	109.265	113.502	104.772	107.098	106.359	106.959	107.992								HillSlope	-1.623
100	81.2712	84.0243	93.5845	96.0884	96.9395	92.8559	90.794								IC50	256.6
300	42.8456	47.7819	47.6311	53.1951	53.4309	55.583	50.0779								Std. Error
1000	10.2382	11.5718	11.3134	12.0806	14.5087	14.7733	12.4143								LogIC50	0.0142
3000	2.8069	3.47368	2.6724	3.06862	3.5456	4.03069	3.26632								HillSlope	0.08059
10000	2.3122	2.75313	2.116	2.43635	2.48721	2.63715	2.45701
30000	2.53804	3.5167	1.94739	2.54595	3.38684	3.33392	2.87814

## Sheet: Fig 5B
CellTiter-Glo							CellTiter-Glo
HF							HF
concentration (nM)	% of control						log(inhibitor) vs. response -- Variable slope (four parameters)
	Experiment #1		Experiment #2		average
0	97.2184	102.782	108.457	91.543	100		Best-fit values
0.3	No experiment		115.419	90.1332	102.776		LogIC50	1.708
1	105.981	96.662	118.699	87.7643	102.276		HillSlope	-1.263
3	No experiment		118.547	83.0568	100.802		IC50	51.01
10	99.5828	94.4367	85.0908	90.6113	92.4304		Std. Error
30	No experiment		74.0621	80.6427	77.3524		LogIC50	0.07919
100	35.7441	30.1808	29.9882	26.5983	30.6279		HillSlope	0.2418
300	No experiment		17.5646	18.6986	18.1316
1000	17.1071	18.9152	29.9146	28.8759	23.7032
3000	No experiment		11.0027	9.38438	10.1936
10000	1.84979	2.1975	4.64073	4.86277	3.3877
30000	No experiment		1.48819	1.57034	1.52926
100000	0.0993046	-0.0823366	-0.134451	0.134451	0.004242
CellTiter-Glo							CellTiter-Glo
DWN11748							DWN11748
concentration (nM)	% of control						log(inhibitor) vs. response -- Variable slope (four parameters)
	Experiment #1		Experiment #2		average
0	99.4155	100.585	97.6804	102.32	100		Best-fit values
3	99.8648	111.298	90.9446	104.682	101.697		LogIC50	3.159
10	90.8603	98.2194	98.9165	98.2067	96.5507		HillSlope	-0.7897
30	91.8902	101.695	83.2144	90.9225	91.9304		IC50	1442
100	102.761	105.183	85.9617	84.5574	94.6157		Std. Error
300	83.5727	79.4061	68.4643	70.7651	75.552		LogIC50	0.09424
1000	70.5867	62.8908	67.5565	53.0202	63.5135		HillSlope	0.1311
3000	29.471	27.3297	29.3662	23.73	27.4742
10000	30.2899	30.6332	20.9382	19.9379	25.4498
30000	18.7526	20.5527	10.0902	5.19304	13.6471
100000	0.728203	0.391368	0.578668	0.305639	0.50097
CellTiter-Glo							CellTiter-Glo
DWN11761							DWN11761
concentration (nM)	% of control						log(inhibitor) vs. response -- Variable slope (four parameters)
	Experiment #1		Experiment #2		average
0	99.4155	100.585	97.6804	102.32	100		Best-fit values
0.1	100.807	107.811	95.4028	104.496	102.129		LogIC50	2.468
0.3	109.831	105.266	103.157	100.595	104.712		HillSlope	-0.577
1	106.111	100.46	93.7947	87.2099	96.8938		IC50	293.9
3	100.042	88.5331	47.8992	93.3804	82.4637		Std. Error
10	103.766	102.434	60.1478	98.3557	91.1759		LogIC50	0.17
30	94.6686	96.2941	59.4419	95.371	86.4439		HillSlope	0.1287
100	72.935	71.0817	48.5027	72.886	66.3514
300	56.8527	58.2029	30.2586	61.7954	51.7774
1000	24.852	24.9984	12.4241	20.8058	20.7701
3000	39.6295	34.9664	30.3312	25.4654	32.5981
10000	14.369	11.4754	8.89573	10.1482	11.2221
30000	6.41538	6.7139	4.58384	5.15227	5.71635
100000	2.45058	2.26841	1.52445	1.38553	1.90724
CellTiter-Glo							CellTiter-Glo
DWN12088							DWN12088
concentration (nM)	% of control						log(inhibitor) vs. response -- Variable slope (four parameters)
	Experiment #1		Experiment #2		average
0	102.597	97.4026	105.195	94.8052	100		Best-fit values
10	106.57	99.2361	104.533	106.355	104.173		LogIC50	4.308
30	95.7983	98.7777	108.114	112.659	103.837		HillSlope	-0.9531
100	107.487	107.716	106.634	114.664	109.125		IC50	20342
300	108.633	104.278	102.198	116.855	107.991		Std. Error
1000	106.341	96.9442	104.606	99.066	101.739		LogIC50	0.05812
3000	88.2353	77.9221	90.2877	82.2183	84.6658		HillSlope	0.1081
10000	71.7341	68.984	92.0078	77.2249	77.4877
30000	34.8358	35.2941	38.4063	29.9095	34.6114
100000	26.356	23.835	20.8781	18.4445	22.3784
300000	1.94347	0.517953	3.6548	1.38652	1.87568
1000000	0.517953	-0.0859435	0.225438	-0.225438	0.108002
CellTiter-Glo							CellTiter-Glo
DWN11251							DWN11251
concentration (nM)	% of control						log(inhibitor) vs. response -- Variable slope (four parameters)
	Experiment #1		Experiment #2		average
0	97.0227	102.977	97.0227	102.977	100		Best-fit values
0.1	92.6708	111.063	120.255	117.853	110.46		LogIC50	3.259
0.3	110.65	115.564	120.96	118.493	116.417		HillSlope	-1.095
1	105.406	114.197	106.902	105.362	107.967		IC50	1816
3	122.394	103.1	111.33	110.353	111.794		Std. Error
10	100.028	105.608	121.095	126.724	113.364		LogIC50	0.05876
30	108.136	114.941	123.955	127.683	118.679		HillSlope	0.1419
100	112.101	113.32	126.167	123.913	118.875
300	98.1763	92.051	105.405	109.657	101.322
1000	73.2091	75.5826	76.3639	81.4931	76.6622
3000	36.0562	37.9541	46.1334	45.1337	41.3193
10000	26.6275	31.0846	29.9981	28.2148	28.9813
30000	12.393	18.8756	11.9375	14.4695	14.4189
100000	1.59063	1.69566	0.945724	0.666164	1.22454

## Sheet: Fig 5C
TNT-luciferase												TNT-luciferase
HF												HF
concentration (nM)	% of control											log(inhibitor) vs. response -- Variable slope (four parameters)
	Experiment #1			Experiment #2			average
0	93.2897	95.7447	110.966	103.621	99.4429	96.9359	100					Best-fit values
6	109.984	110.966	123.241	104.457	101.114	91.922	106.947					LogIC50	2.211
10	118.822	112.93	98.6907	124.513	116.156	116.156	114.544					HillSlope	-4.003
20	102.128	100.655	102.619	110.306	109.471	102.786	104.661					IC50	162.6
36	113.421	108.02	129.624	107.799	102.786	102.786	110.739					Std. Error
60	112.439	104.583	103.601	118.663	113.649	106.128	109.844					LogIC50	0.02458
100	67.7578	70.2128	67.2668	122.006	126.184	117.827	95.209					HillSlope	0.7033
200	9.57447	10.4583	10.5074	54.4011	58.663	57.0752	33.4466
360	1.43863	1.58101	1.64975	5.78273	6.40947	7.16992	4.00525
600	0.0246972	0.0143863	0.0215548	0.488858	0.49805	0.508078	0.259271
1000	0.00829787	-0.00153682	0.00815057	0.185515	0.163788	0.202228	0.0944073
2000	0.00653028	-0.00399182	0.00140917	0.0411978	0.0356825	0.0381894	0.0198362
TNT-luciferase												TNT-luciferase
DWN11748												DWN11748
concentration (nM)	% of control											log(inhibitor) vs. response -- Variable slope (four parameters)
	Experiment #1			Experiment #2			average
0	104.42	97.7901	97.7901	101.481	98.5185	100	100					Best-fit values
20	124.309	118.508	107.735	122.222	112.593	102.963	114.722					LogIC50	3.407
60	118.508	116.022	106.077	117.778	113.333	103.704	112.57					HillSlope	-2.23
200	119.337	112.707	116.022	136.296	122.222	131.111	122.949					IC50	2552
600	122.652	113.536	107.735	109.63	101.481	108.889	110.654					Std. Error
2000	77.2376	79.0608	67.7901	73.5556	76.2963	68.3704	73.7184					LogIC50	0.01826
6000	17.7348	16.8232	16.989	12.1481	12.0741	13.1852	14.8257					HillSlope	0.1928
20000	0.543646	0.583425	0.614917	0.11037	0.0948148	0.123704	0.345146
60000	0.0191436	0.0164088	0.0205525	0.000642222	-0.00528148	-0.00498519	0.00774675
200000	0.00754144	0.000331492	-0.000994475	0.0019037	0.00486667	-0.000320741	0.00222135
TNT-luciferase												TNT-luciferase
DWN11761												DWN11761
concentration (nM)	% of control											log(inhibitor) vs. response -- Variable slope (four parameters)
	Experiment #1			Experiment #2			Experiment #3			average
0	100	100.82	99.1803	98.1959	103.608	98.1959	98.516	96.0238	105.46	100		Best-fit values
6	103.279	100.82	110.656	86.5979	91.2371	93.5567	100.461	97.1304	93.7894	97.5029		LogIC50	2.775
20	108.197	109.836	109.836	85.8247	94.3299	98.1959	98.2469	93.987	91.879	98.9258		HillSlope	-2.414
60	130.328	132.787	131.967	90.4639	98.9691	95.1031	100.653	91.3618	86.3202	106.439		IC50	595.2
200	106.557	109.836	110.656	68.5052	71.2887	70.9794	96.727	90.1768	101.789	91.835		Std. Error
600	44.1803	45.3279	50.7377	46.2371	47.6289	53.8144	54.7714	51.0714	57.1095	50.0976		LogIC50	0.0268
2000	2.2541	2.31967	2.41803	3.1701	3.08505	3.97423	3.30699	3.19312	3.30187	3.00257		HillSlope	0.452
6000	0.0515574	0.0469672	0.0572951	0.146907	0.137629	0.138402	0.137118	0.14027	0.122539	0.108743
20000	-0.00909836	-0.0140164	-0.0019918	0.00206443	-0.00211082	-0.00412113	0.0200949	-0.0066983	0.00433419	-0.00128259
TNT-luciferase												TNT-luciferase
DWN12088												DWN12088
concentration (nM)	% of control											log(inhibitor) vs. response -- Variable slope (four parameters)
	Experiment #1			Experiment #2			average
0	99.4041	100.119	100.477	100.186	105.751	94.0631	100					Best-fit values
2000	107.628	97.9738	101.549	104.638	94.6197	88.4972	99.1511					LogIC50	4.702
6000	101.907	104.41	119.428	96.846	102.968	104.638	105.033					HillSlope	-1.54
20000	72.944	59.7139	72.944	84.6011	85.7143	84.6011	76.7531					IC50	50321
60000	38.975	46.8415	41.4779	51.2059	53.7106	53.4323	47.6072					Std. Error
200000	1.1621	1.0298	1.24076	6.67904	5.5603	5.67718	3.55819					LogIC50	0.03598
600000	0.0056138	0.0016806	0.0010727	0.243228	0.283302	0.272171	0.134511					HillSlope	0.1884
2000000	0.0010727	-0.005006	-0.0059714	0.0153061	0.004564	0.0080705	0.00300598
TNT-luciferase												TNT-luciferase
DWN11251												DWN11251
concentration (nM)	% of control											log(inhibitor) vs. response -- Variable slope (four parameters)
	Experiment #1			Experiment #2			average
0	97.9434	98.7147	103.342	93.6416	102.312	104.046	100					Best-fit values
60	107.198	104.884	105.656	114.451	123.121	122.254	112.927					LogIC50	3.802
200	108.74	107.198	111.825	104.913	109.249	124.855	111.13					HillSlope	-1.585
600	114.139	111.054	117.224	98.8439	98.8439	100.578	106.78					IC50	6341
2000	91.7738	91.7738	97.9434	83.237	92.7746	96.2428	92.2909					Std. Error
6000	60.7712	58.9974	60.2314	57.7457	61.5607	58.8728	59.6965					LogIC50	0.02355
20000	9.6401	9.48586	10.874	9.9711	10.1445	11.0116	10.1879					HillSlope	0.1265
60000	0.322365	0.345501	0.314653	0.260983	0.268786	0.295665	0.301325
200000	0.0122622	0.00452699	0.000979434	0.0176012	0.0228035	0.0242775	0.0137418

## Sheet: Fig 5D
Puromycin															Puromycin
HF															HF
concentration (nM)	% of control														log(inhibitor) vs. response -- Variable slope (four parameters)
	Experiment #1			Experiment #2			Experiment #3			Experiment #4			average
0	101.661	101.091	97.2481	100.585	101.005	98.4107	102.604	98.7827	98.6138	104.871	97.9694	97.1591	100		Best-fit values
1	101.203	106.431	97.2277	101.798	98.7559	98.3734	107.309	102.949	102.37	107.768	100.727	102.096	102.251		LogIC50	2.301
3	87.6573	86.7095	84.3551	98.4107	95.089	95.0796	108.411	105.395	104.598	110.889	102.72	101.099	98.3678		HillSlope	-2.795
10	86.6381	87.4433	83.5805	96.2273	94.5291	94.5384	100.633	99.9088	99.0964	100.345	96.7679	97.7645	94.7893		IC50	200
30	116.939	116.664	114.167	107.051	108.236	108.115	111.557	111.227	110.221	113.273	109.873	110.255	111.465		Std. Error
100	94.5676	92.5903	92.6107	84.8439	84.7506	85.1424	85.2527	85.3412	84.2231	90.4806	0.195604	0.270119	87.9803		LogIC50	0.01693
300	10.8393	10.8699	10.3297	31.2578	32.3495	31.9016	32.621	32.2268	32.2107	35.4136	34.9851	0.270119	26.8186		HillSlope	0.2107
1000	2.12506	2.20659	2.17602	4.08684	4.00286	3.9842	3.25242	2.72152	2.91457	2.82228	3.05514	3.0272	3.03123
3000	2.12506	2.20659	2.17602	2.01543	2.60326	2.20204	3.16394	3.0835	3.05132	3.08308	2.962	3.27869	2.66258
10000	3.88829	4.12271	4.05137	1.26897	1.13834	1.39027	2.11822	2.12626	2.03778	1.98398	2.06781	2.17027	2.36369
30000	No experiment			1.07303	3.75093	1.31563	1.83668	1.82059	1.41035	2.03987	1.63934	1.92809	1.86828
Puromycin															Puromycin
DWN11748															DWN11748
concentration (nM)	% of control														log(inhibitor) vs. response -- Variable slope (four parameters)
	Experiment #1			Experiment #2			Experiment #3			average
0	104.243	99.9013	95.8559	96.9872	104.366	98.6464	105.822	99.2139	94.9639	100					Best-fit values
100	113.098	109.324	105.723	97.7295	102.925	106.157	106.211	107.895	107.377	106.271					LogIC50	3.428
300	101.776	100.321	98.224	104.214	104.563	103.886	104.449	100.095	97.9182	101.716					HillSlope	-2.365
1000	101.431	97.706	98.1006	102.314	107.161	101.572	105.822	108.828	0.608992	102.867					IC50	2677
3000	29.6991	0	0.567341	32.6274	0.120074	0.141906	-0.116616	0.14253	0.47942	31.1633					Std. Error
5000	23.1376	22.7923	22.669	25.4885	25.6413	24.9864	25.2537	25.9534	25.3056	24.5809					LogIC50	0.02125
10000	12.3582	12.2102	11.4702	15.5769	13.743	13.6121	15.3285	15.2507	13.3849	13.6594					HillSlope	0.1838
30000	0.616675	0.74001	1.03601	1.05884	0.70953	0.447549	2.26752	1.04954	1.516	1.04908
100000	0.863345	1.08535	0.962013	0.687698	0.0545792	1.21166	1.516	1.41234	0.997711	0.976744
Puromycin															Puromycin
DWN11761															DWN11761
concentration (nM)	% of control														log(inhibitor) vs. response -- Variable slope (four parameters)
	Experiment #1			Experiment #2			Experiment #3		average
0	101.313	99.2331	99.4543	101.411	99.8824	98.7064	103.063	96.937	100						Best-fit values
3	103.525	104.764	100.605	105.057	105.488	105.214	111.957	104.243	105.106						LogIC50	2.764
10	100.782	99.9853	99.8083	108.663	104.155	106.546	105.604	106.557	104.013						HillSlope	-3.124
30	102.507	101.888	99.3216	110.819	110.035	108.898	103.154	106.421	105.381						IC50	581.1
100	114.365	112.551	117.551	127.479	125.284	125.519	127.158	126.251	122.02						Std. Error
300	115.029	109.985	112.109	119.247	120.227	124.853	125.661	106.557	116.709						LogIC50	0.0177
500	52.2879	54.7657	53.3498	56.0956	56.5661	57.4285	59.1378	54.9631	55.5743						HillSlope	0.3346
1000	26.1827	28.041	30.2533	30.4586	30.9682	31.5171	29.7334	28.7805	29.4919
3000	0.342908	-0.185834	-0.451311	0.862407	1.01921	0.901607	0.510493	-0.712422	0.285882
10000	0.475646	-0.274326	-0.544228	1.84241	0.666405	0.235202	0.328985	0.601248	0.416418
30000	-1.38048	-0.80528	-0.761034	0.313603	3.64955e-08	0.862407	0.419739	0.283607	-0.13343
100000	0.165923	0.4314	-0.141588	0.0392003	0.274402	-0.0392003	0.918888	0.646625	0.286956
Puromycin															Puromycin
DWN12088															DWN12088
concentration (nM)	% of control														log(inhibitor) vs. response -- Variable slope (four parameters)
	Experiment #1			Experiment #2			Experiment #3			average
0	100.042	102.009	97.9495	101.289	100.523	98.1886	100.042	102.009	97.9495	100					Best-fit values
300	106.961	107.198	107.1	95.2194	98.6181	102.129	106.961	107.198	107.1	104.276					LogIC50	4.754
1000	106.988	109.36	109.151	109.935	109.561	114.192	106.988	109.36	109.151	109.409					HillSlope	-1.616
3000	99.4699	102.037	101.255	106.461	110.233	105.135	99.4699	102.037	101.255	103.039					IC50	56781
10000	98.2703	100.837	96.0664	103.754	105.528	104.108	98.2703	100.837	96.0664	100.415					Std. Error
30000	67.6803	67.7221	65.7414	95.9851	94.3417	94.6779	67.6803	67.7221	65.7414	76.3658					LogIC50	0.02341
100000	27.3957	26.8657	25.9311	35.7796	34.5845	36.4332	27.3957	26.8657	25.9311	29.6869					HillSlope	0.1136
300000	0.278979	-0.362673	0.0836937	0.746965	0.840336	0.22409	0.278979	-0.362673	0.0836937	0.201266
1000000	-0.0139489	-0.237132	0.0836937	0.392157	0.392157	0.485528	-0.0139489	-0.237132	0.0836937	0.103896
Puromycin															Puromycin
DWN11251															DWN11251
concentration (nM)	% of control														log(inhibitor) vs. response -- Variable slope (four parameters)
	Experiment #1			Experiment #2			Experiment #3			average
0	102.367	104.274	93.3584	95.5471	100.106	104.347	100.863	99.3203	99.8163	100					Best-fit values
10	99.1392	101.252	94.4148	100.934	102.373	93.1581	112.987	111.086	112.684	103.114					LogIC50	3.627
30	108.5	103.893	102.074	109.54	108.345	99.5937	116.487	113.07	114.503	108.445					HillSlope	-1.784
100	103.013	100.871	101.281	109.491	107.492	101.398	114.53	111.003	121.309	107.821					IC50	4235
300	88.3993	85.2301	87.5776	94.2794	93.9869	87.6244	94.7187	94.5534	109.571	92.8823					Std. Error
1000	106.505	101.487	107.473	104.762	102.446	95.1814	122.632	109.157	107.559	106.356					LogIC50	0.04071
3000	59.6127	-0.132049	-0.102705	61.6869	62.467	-0.426604	62.8381	57.2445	0.206659	60.7698					HillSlope	0.2207
10000	20.2621	19.5285	20.2915	21.7812	23.6339	20.6354	21.2308	21.7267	22.5809	21.2968
30000	0.454834	0.660244	0.0146721	1.69423	1.62109	0.329094	0.812859	1.19862	-0.124	0.740183

## Sheet: Fig 5E
	HF	DWN11748	DWN11761	DWN12088	DWN11251
CC50	51.01	1442	293.9	20342	1816
Collagen IC50	15.23	267.3	53.7	2021	256.6
CC50/collagen IC50	3.34931	5.39469	5.473	10.0653	7.07716
Relative (CC50)/(collagen IC50)	1	1.61069	1.63407	3.00519	2.11302

## Sheet: Fig 5F
	HF	DWN11748	DWN11761	DWN12088	DWN11251
luciferase IC50	162.6	2552	595.2	50321	6341
Collagen IC50	15.23	267.3	53.7	2021	256.6
luciferase IC50/collagen IC50	10.6763	9.54733	11.0838	24.8991	24.7116
Relative (luciferase IC50)/(collagen IC50)	1	0.894254	1.03817	2.33218	2.31462

## Sheet: Fig 5G
	HF	DWN11748	DWN11761	DWN12088	DWN11251
puromycin IC50	200	2677	581.1	56781	4235
Collagen IC50	15.23	267.3	53.7	2021	256.6
puromycin IC50/collagen IC50	13.132	10.015	10.8212	28.0955	16.5043
Relative (puromycin IC50)/(collagen IC50)	1	0.76264	0.824037	2.13947	1.2568

## Sheet: Fig 5H
	HF	DWN11748	DWN11761	DWN12088	DWN11251
Hill slope of Collagen level	-2.183	-2.011	-2.337	-1.329	-1.623
Relative slope of collagen level (a.u.)	-1	-0.921209	-1.07055	-0.608795	-0.743472
Unpaired t test with Welch's correction	HF vs. DWN12088
P value	0.022
P value summary	*
Significantly different (P < 0.05)?	Yes
One- or two-tailed P value?	Two-tailed
Welch-corrected t, df	t=2.595 df=13.16

## Sheet: Fig 5I
	HF	DWN11748	DWN11761	DWN12088	DWN11251
Hill slope of luciferase activity	-4.003	-2.23	-2.414	-1.54	-1.585
Relative slope of luciferase activity (a.u.)	-1	-0.557082	-0.603048	-0.384711	-0.395953
Unpaired t test with Welch's correction	HF vs. DWN12088
P value	0.016
P value summary	*
Significantly different (P < 0.05)?	Yes
One- or two-tailed P value?	Two-tailed
Welch-corrected t, df	t=3.383 df=5.714
Unpaired t test with Welch's correction	HF vs. DWN11251
P value	0.0178
P value summary	*
Significantly different (P < 0.05)?	Yes
One- or two-tailed P value?	Two-tailed
Welch-corrected t, df	t=3.384 df=5.323

## Sheet: Fig 5J
	HF	DWN11748	DWN11761	DWN12088	DWN11251
Hill slope of puromycin incorporation	-2.795	-2.365	-3.124	-1.616	-1.784
Relative slope of puromycin incorporation (a.u.)	-1	-0.846154	-1.11771	-0.578175	-0.638283
Unpaired t test with Welch's correction	HF vs. DWN12088
P value	0.0001
P value summary	***
Significantly different (P < 0.05)?	Yes
One- or two-tailed P value?	Two-tailed
Welch-corrected t, df	t=4.925 df=16.42
Unpaired t test with Welch's correction	HF vs. DWN11251
P value	0.0038
P value summary	**
Significantly different (P < 0.05)?	Yes
One- or two-tailed P value?	Two-tailed
Welch-corrected t, df	t=3.313 df=18.22
